# Supplementary material for: A Practical Application of Genomic Predictions for Mastitis Resistance in Italian Holstein Heifers
Source: Animals (Basel). 2022 Sep 11;12(18):2370. doi: 10.3390/ani12182370 (PMC9494965; doi:10.3390/ani12182370)
Supplement: Supplementary file 1 [file animals-12-02370-s001.zip]

Archive with 1 entries (1 files):
- animals-1837394-supplementary.pdf
